# Supplementary material for: Simulating direct shear tests with the Bullet physics library: A validation study
Source: PLoS One. 2018 Apr 19;13(4):e0195073. doi: 10.1371/journal.pone.0195073 (PMC5908395; doi:10.1371/journal.pone.0195073)
Supplement: S1 File — (ZIP) [file pone.0195073.s001.zip]

Archive with 55 entries (44 files):
- Geo-Bullet-master/
- Geo-Bullet-master/.gitignore
- Geo-Bullet-master/.internalLibs/
- Geo-Bullet-master/.internalLibs/STLRigidImporter.h
- Geo-Bullet-master/.internalLibs/STLSoftImporter.h
- Geo-Bullet-master/.internalLibs/btGeneric6DofSpring2Constraint.cpp
- Geo-Bullet-master/.internalLibs/btGeneric6DofSpring2Constraint.h
- Geo-Bullet-master/.internalLibs/liveGraph_directShearOnBead-strainControlled.py
- Geo-Bullet-master/.internalLibs/liveGraph_directShearOnBead-stressControlled.py
- Geo-Bullet-master/.internalLibs/liveGraph_triaxialOnBead.py
- Geo-Bullet-master/.internalLibs/utility.h
- Geo-Bullet-master/LICENSE
- Geo-Bullet-master/README.md
- Geo-Bullet-master/directShearOnBeads/
- Geo-Bullet-master/directShearOnBeads/.deprecated/
- Geo-Bullet-master/directShearOnBeads/.deprecated/gimpactShearBox-DEPRECATED.h
- Geo-Bullet-master/directShearOnBeads/.deprecated/shearBoxMaker-DEPRECATED.h
- Geo-Bullet-master/directShearOnBeads/Makefile
- Geo-Bullet-master/directShearOnBeads/directShearTest.cpp
- Geo-Bullet-master/directShearOnBeads/variables.h
- Geo-Bullet-master/directShearOnBeads/writers.h
- Geo-Bullet-master/helloWorld-bullet2/
- Geo-Bullet-master/helloWorld-bullet2/HelloWorld-manipulated.cpp
- Geo-Bullet-master/helloWorld-bullet2/HelloWorld.cpp
- Geo-Bullet-master/helloWorld-bullet2/Makefile
- Geo-Bullet-master/helloWorld-bullet3/
- Geo-Bullet-master/helloWorld-bullet3/HelloWorld.cpp
- Geo-Bullet-master/helloWorld-bullet3/Makefile
- Geo-Bullet-master/softBodyBasics/
- Geo-Bullet-master/softBodyBasics/Makefile
- Geo-Bullet-master/softBodyBasics/cube.stl
- Geo-Bullet-master/softBodyBasics/cylindricalShape.stl
- Geo-Bullet-master/softBodyBasics/simplePlane.stl
- Geo-Bullet-master/softBodyBasics/softBodyBasics.cpp
- Geo-Bullet-master/softBodyBasics/softBodyWriter.h
- Geo-Bullet-master/springSimulation/
- Geo-Bullet-master/springSimulation/Makefile
- Geo-Bullet-master/springSimulation/springSimulation.cpp
- Geo-Bullet-master/tiltPlaneTest/
- Geo-Bullet-master/tiltPlaneTest/Makefile
- Geo-Bullet-master/tiltPlaneTest/tiltPlaneTest.cpp
- Geo-Bullet-master/tiltPlaneTest/trimeshAsTiltingPlane.cpp
- Geo-Bullet-master/triaxialOnBeads/
- Geo-Bullet-master/triaxialOnBeads/.deprecated/
- Geo-Bullet-master/triaxialOnBeads/.deprecated/membrane(deprecated).h
- Geo-Bullet-master/triaxialOnBeads/Makefile
- Geo-Bullet-master/triaxialOnBeads/Rhombic pattern.dxf
- Geo-Bullet-master/triaxialOnBeads/cylindricalBeadPacking.h
- Geo-Bullet-master/triaxialOnBeads/figure_1.png
- Geo-Bullet-master/triaxialOnBeads/membrane-80x80-radius25.8.stl
- Geo-Bullet-master/triaxialOnBeads/membrane.h
- Geo-Bullet-master/triaxialOnBeads/rigidBodyWriters.h
- Geo-Bullet-master/triaxialOnBeads/softBodyWriter.h
- Geo-Bullet-master/triaxialOnBeads/triaxialOnBeads.cpp
- Geo-Bullet-master/triaxialOnBeads/variables.h
