# Supplementary material for: Simulating direct shear tests with the Bullet physics library: A validation study
Source: PLoS One. 2018 Apr 19;13(4):e0195073. doi: 10.1371/journal.pone.0195073 (PMC5908395; doi:10.1371/journal.pone.0195073)
Supplement: S1 File — (ZIP) [file pone.0195073.s001.zip › Geo-Bullet-master/.internalLibs/liveGraph_directShearOnBead-stressControlled.py]

#  Live graphs
import matplotlib.pyplot as plt
import numpy as np
import matplotlib.animation as animation
import os.path


fig = plt.figure(facecolor='white')

ax1 = plt.subplot2grid((1,1),(0,0))


# The animation stuff
def animate(i):
	# Checks if the file exists first
	if os.path.isfile('../directShearOnBeads/shearing.txt'):
		source_data= open('../directShearOnBeads/shearing.txt').readlines()
		firstline= source_data.pop(0)
		# lines = source_data.split('\n')
		xs = []
		ys = []
		for line in source_data:
			if len(line) > 1:
				time, lowerBoxDisp, UpperBoxDisp, shearingDisp, verticalDisp, totalForce, shearStress = line.split(' ')
				xs.append(shearingDisp)
				ys.append(shearStress)

		ax1.clear()
		ax1.plot(xs,ys, label='Shear stress (kPa)', color='k', linewidth=2, marker='x', markersize=8, markeredgewidth= 1, markeredgecolor='k', markerfacecolor='b')
		plt.xlabel('Shear deformation (mm)')
		plt.ylabel('Shear stress (kPa)')

		# To change the characteristics of each axis line, thickness, color and ticks
		ax1.spines['left'].set_color('#3a3a3a')
		ax1.spines['right'].set_color('#3a3a3a')
		ax1.spines['bottom'].set_color('#3a3a3a')
		ax1.spines['top'].set_color('#3a3a3a')

		# ax1.spines['top'].set_visible(False)

		ax1.spines['left'].set_linewidth('2.5')
		ax1.spines['bottom'].set_linewidth('2.5')
		ax1.spines['right'].set_linewidth('2.5')
		ax1.spines['top'].set_linewidth('2.5')

		ax1.tick_params(axis='x', colors='#3a3a3a')
		ax1.tick_params(axis='y', colors='#3a3a3a')

		# plt.title('The stress-strain behaviour of soil sample]')
		plt.subplots_adjust(left=0.1, bottom= 0.1, right= 0.95, top=0.95, wspace=0.1, hspace= 0.1)

		ax1.grid(True,color='grey', linestyle=':')

		ax1.legend(loc = 'best')

#  the animation function 3rd parameter is the interval time in milisecond
ani = animation.FuncAnimation(fig,animate,interval=1000)


plt.show()
