# Supplementary material for: Simulating direct shear tests with the Bullet physics library: A validation study
Source: PLoS One. 2018 Apr 19;13(4):e0195073. doi: 10.1371/journal.pone.0195073 (PMC5908395; doi:10.1371/journal.pone.0195073)
Supplement: S1 File — (ZIP) [file pone.0195073.s001.zip › Geo-Bullet-master/softBodyBasics/softBodyWriter.h]

#ifndef SOFTBODYWRITER_H
#define SOFTBODYWRITER_H
#include <iostream>
#include <fstream>
#include <cstdio>		//needed for formatted file outputs
#include <iomanip>
#include "../../../Bullet/bullet3/src/BulletSoftBody/btSoftBodyHelpers.h"							//ADDED
#include "../../../Bullet/bullet3/src/BulletSoftBody/btSoftRigidDynamicsWorld.h"					//ADDED
#include "../../../Bullet/bullet3/src/BulletSoftBody/btDefaultSoftBodySolver.h"						//ADDED
#include "../../../Bullet/bullet3/src/BulletSoftBody/btSoftBodyRigidBodyCollisionConfiguration.h"	//ADDED
#include "../../../Bullet/bullet3/src/BulletSoftBody/btSoftSoftCollisionAlgorithm.h"		//ADDED


// For writing the CSV format data (soft body position/displacement vectors) of soft body in "/softbodyPosition/softbodyPosition.xx.csv"
void softBodyPositionWriter(btSoftBody* softBody, int numberOfNodes, btScalar simTime, int outputIndex){
	//outputIndex is provided to manage the output stream for various softbodies

	int timeIndex = ceil (simTime * 100);
	std::ofstream 	softbodyPosition("softbodyPosition/softbodyPosition" + std::to_string(outputIndex) + "." + std::to_string(timeIndex) + ".csv");

	softbodyPosition << "xCoord" << "," << "yCoord" << "," << "zCoord" << "," << "Velocity" << std::endl;

	for (int k=0; k < numberOfNodes; k++){
		softbodyPosition << softBody->m_nodes[k].m_x.x() << "," << softBody->m_nodes[k].m_x.y() << "," << softBody->m_nodes[k].m_x.z() << "," << softBody->m_nodes[k].m_v.length() << std::endl;
	}

	softbodyPosition.close();
}

//For writing the CSV data of the relative deformation of the nodes of the softbodies (amount of stretching and shrinkage) in "/softBodyDeformations/softBodyDeformation.xx.csv"
void softBodyDeformationWriter(btSoftBody* softBody, int numberOfLinks, btScalar simTime, int outputIndex){
	//outputIndex is provided to manage the output stream for various softbodies

	int timeIndex = ceil (simTime * 100);
	std::ofstream	softBodyDeformation("softbodyDeformation/softbodyDeformation" + std::to_string(outputIndex) + "." + std::to_string(timeIndex) + ".csv");

	softBodyDeformation << "xCoord" << "," << "yCoord" << "," << "zCoord" << "," << "Deformation" << std::endl;

	for (int k=0; k < numberOfLinks; k++){
		softBodyDeformation << lerp(softBody->m_links[k].m_n[0]->m_x,softBody->m_links[k].m_n[1]->m_x,0.5).getX() << "," << lerp(softBody->m_links[k].m_n[0]->m_x,softBody->m_links[k].m_n[1]->m_x,0.5).getY() << "," << lerp(softBody->m_links[k].m_n[0]->m_x,softBody->m_links[k].m_n[1]->m_x,0.5).getZ() << "," << btFabs(btDistance(softBody->m_links[k].m_n[1]->m_x, softBody->m_links[k].m_n[0]->m_x)) - softBody->m_links[k].m_rl << std::endl;
	}

	softBodyDeformation.close();
}


#endif
