# Supplementary material for: Simulating direct shear tests with the Bullet physics library: A validation study
Source: PLoS One. 2018 Apr 19;13(4):e0195073. doi: 10.1371/journal.pone.0195073 (PMC5908395; doi:10.1371/journal.pone.0195073)
Supplement: S1 File — (ZIP) [file pone.0195073.s001.zip › Geo-Bullet-master/tiltPlaneTest/tiltPlaneTest.cpp]

#include <iostream>
#include <btBulletDynamicsCommon.h>

// 	Trimesh shape libs
#include "../../../Bullet/bullet3/src/BulletCollision/Gimpact/btGImpactShape.h"
#include "../../../Bullet/bullet3/src/BulletCollision/Gimpact/btGImpactCollisionAlgorithm.h"
#include "../../../Bullet/bullet3/src/BulletCollision/Gimpact/btCompoundFromGimpact.h"


//Data for btConvexHullShape
	#define convexVertexCount 8
	static btScalar convexVertex[] = {
	-1.0f, -1.0f, -0.5f,
	-1.0f, -1.0f, 0.5f,
	1.0f, -1.0f, -0.5f,
	1.0f, -1.0f, 0.5f,
	1.0f, 1.0f, -0.5f,
	1.0f, 1.0f, 0.5f,
	-1.0f, 1.0f, -0.5f,
	-1.0f, 1.0f, 0.5f
	};

//Data for Trimesh definition: look through MovingConcaveDemo file for implementation.
	#define REAL btScalar
	const int NUM_TRIANGLES =12;
	const int NUM_VERTICES = 8;
	const int NUM_INDICES  = NUM_TRIANGLES * 3;


	REAL gVertices[NUM_VERTICES * 3] = {
		REAL(-1.0), REAL(-1.0), REAL(-0.5), // #0
		REAL(1.0), REAL(-1.0), REAL(-0.5),	// #1
		REAL(1.0), REAL(-1.0), REAL(0.5),	// #2
		REAL(-1.0), REAL(-1.0), REAL(0.5),	
		REAL(-1.0), REAL(1.0), REAL(-0.5),
		REAL(1.0), REAL(1.0), REAL(-0.5),
		REAL(1.0), REAL(1.0), REAL(0.5),
		REAL(-1.0), REAL(1.0), REAL(0.5)	// #7
	};

	int gIndices[NUM_TRIANGLES][3] = {
		{0,1,2},
		{2,0,3},
		{1,5,6},
		{6,2,1},
		{5,4,7},
		{5,7,6},
		{4,0,3},
		{4,3,7},
		{0,1,4},
		{1,5,4},
		{3,2,6},
		{3,6,7}
	};

btScalar 	globalFriction =	 0.7f;
btScalar 	Offset =			10.0f;

int main() {
	//Broadphase
	btBroadphaseInterface* broadphase=new btDbvtBroadphase(); 	

	//Narrowphase (dispatcher)
	btDefaultCollisionConfiguration* collisionConfiguration = new btDefaultCollisionConfiguration();
	btCollisionDispatcher* dispatcher = new btCollisionDispatcher(collisionConfiguration);

	//Solver
	btSequentialImpulseConstraintSolver* solver = new btSequentialImpulseConstraintSolver;

	//Dynamics world
	btDiscreteDynamicsWorld* dynamicsWorld = new btDiscreteDynamicsWorld(dispatcher,broadphase,solver,collisionConfiguration);
	dynamicsWorld -> setGravity(btVector3(0,0,-9.81));

	//########## OBJECTS ##########
	//Tilting plane
		//btCollisionShape* tiltingPlaneShape = new btStaticPlaneShape(btVector3(0,0,1),0);
		btCollisionShape* tiltingPlaneShape = new btBoxShape(btVector3(50,50,1));
		btDefaultMotionState* tiltingPlaneState = new btDefaultMotionState(btTransform(btQuaternion(0,0,0,1),btVector3(0,0,-1))); //the surface of the tilting plane has zero altitude
		btRigidBody::btRigidBodyConstructionInfo tiltingPlaneRigidBodyCI(0,tiltingPlaneState,tiltingPlaneShape,btVector3(0,0,0));
		btRigidBody* tiltingPlaneRigidBody = new btRigidBody(tiltingPlaneRigidBodyCI);
		dynamicsWorld->addRigidBody(tiltingPlaneRigidBody);
		tiltingPlaneRigidBody->setFriction(1.0);
		tiltingPlaneRigidBody->setRestitution(0.0);

	//[1] box
		// Note: for generation of Box shape, btBoxShape function takes half extends of the box,
		btCollisionShape* boxShape = new btBoxShape(btVector3(1.0, 1.0, 0.25));
		btDefaultMotionState* boxState = new btDefaultMotionState(btTransform(btQuaternion(0,0,0,1),btVector3(Offset,0,0.25)));
		
		btScalar 	boxMass=2.0;
		btVector3 	boxInertia(0, 0, 0);
		boxShape->calculateLocalInertia(boxMass, boxInertia);
		
		btRigidBody::btRigidBodyConstructionInfo boxRigidBodyCI(boxMass, boxState, boxShape, boxInertia);
		btRigidBody* boxRigidBody = new btRigidBody(boxRigidBodyCI);
		dynamicsWorld->addRigidBody(boxRigidBody);

		boxRigidBody->setFriction(globalFriction);
		boxRigidBody->setRestitution(0.0);
		boxRigidBody->setActivationState(4);					//make the object always alive, so it will not sleep.

	//[2] sphere [rotation-locked]
		btCollisionShape* sphereShape = new btSphereShape(0.5);
		btDefaultMotionState* sphereState = new btDefaultMotionState(btTransform(btQuaternion(0,0,0,1),btVector3(Offset,5,0.5)));

		btScalar 	sphereMass = 2.0;
		btVector3 	sphereInertia(0,0,0);
		sphereShape->calculateLocalInertia(sphereMass, sphereInertia);
		
		btRigidBody::btRigidBodyConstructionInfo sphereRigidBodyCI(sphereMass, sphereState, sphereShape, sphereInertia);
		btRigidBody* sphereRigidBody = new btRigidBody(sphereRigidBodyCI);
		dynamicsWorld->addRigidBody(sphereRigidBody);

		sphereRigidBody->setFriction(globalFriction);
		sphereRigidBody->setRestitution(0.0);
		sphereRigidBody->setActivationState(4);					//make the object always alive, so it will not sleep.
		sphereRigidBody->setAngularFactor(btVector3(0,0,0));	//locking the rotation DOFs.


	//[3] convex (in form of box)
		//convexHullShape should be defined on memory stack. So, don't use a pointer for its definition.
		btConvexHullShape convexShape(convexVertex,convexVertexCount,3*sizeof(btScalar));
		convexShape.setMargin(0.0f);	//the collision margin for convex objects is set to 0.04 by default. we set it to zero.
		btDefaultMotionState convexState(btTransform(btQuaternion(0,0,0,1), btVector3(Offset,-5,0.25)));

		btScalar 	convexMass = 2.0f;
		btVector3 	convexInertia(0,0,0);
		convexShape.calculateLocalInertia(convexMass, convexInertia);

		btRigidBody::btRigidBodyConstructionInfo convexRigidBodyCI(convexMass, &convexState, &convexShape, convexInertia);
		btRigidBody* convexRigidBody = new btRigidBody(convexRigidBodyCI);
		dynamicsWorld->addRigidBody(convexRigidBody);

		convexRigidBody->setFriction(globalFriction);
		convexRigidBody->setRestitution(0.0);
		convexRigidBody->setActivationState(4);


	//[4] trimesh (in form of box)
		//make the array of Trimesh first:
		btTriangleIndexVertexArray* trimeshVertexArrays = new btTriangleIndexVertexArray(NUM_TRIANGLES, &gIndices[0][0], 3*sizeof(int),NUM_VERTICES,(REAL*) &gVertices[0], sizeof(REAL)*3);

		btGImpactMeshShape* trimeshShape = new btGImpactMeshShape(trimeshVertexArrays);
		trimeshShape->setLocalScaling(btVector3(1.f,1.f,1.f));
		trimeshShape->setMargin(0.0f);
		trimeshShape->updateBound();
		// btCollisionShape* compoundTrimeshShape;
		// compoundTrimeshShape = btCreateCompoundFromGimpactShape(trimeshShape, 0.0f);
		//the depth (second paramater) value is how far along the triangle normal, the centroid is moved inwards
		//to create surface tetrahedra for the btCompoundShape
		// it is something like collision margin
		btDefaultMotionState* trimeshState = new btDefaultMotionState(btTransform(btQuaternion(0,0,0,1),btVector3(Offset,10,0.5)));

		btScalar 	trimeshMass = 2.0;
		btVector3 	trimeshInertia(0,0,0);
		trimeshShape->calculateLocalInertia(trimeshMass, trimeshInertia);

		btRigidBody::btRigidBodyConstructionInfo trimeshRigidBodyCI(trimeshMass, trimeshState, trimeshShape, trimeshInertia);
		btRigidBody* trimeshRigidBody = new btRigidBody(trimeshRigidBodyCI);
		dynamicsWorld->addRigidBody(trimeshRigidBody);

		trimeshRigidBody->setFriction(globalFriction);
		trimeshRigidBody->setRestitution(0.0);
		trimeshRigidBody->setActivationState(4);


	//Simulation parameters
	btScalar rotAmount = 0; // Radians
	btScalar simTime;
	btScalar deltaTime = 0.01; // Normally this is enough, the safe range is between 1/60 and smaller, depending on the case.

	//output header:
	std::cout << "time(s)" << " " << "planeRot(deg)" << " " << "boxPositionX" << " " << "boxPositionY" << " " << "boxPositionZ" << " " << "spherePositionX" << " " << "spherePositionY" << " " << "spherePositionZ" << " " << "convexPositionX" << " " << "convexPositionY" << " " << "convexPositionZ" << " " << "trimeshPositionX" << " " << "trimeshPositionY" << " " << "trimeshPositionZ" << std::endl;

	//Run
	for (int i=0; i<18000 ; i++){
		dynamicsWorld->stepSimulation(deltaTime,1,deltaTime);
		
		simTime = deltaTime*i;
		rotAmount = 0.000024*simTime*simTime;

		tiltingPlaneRigidBody->setWorldTransform(btTransform(btQuaternion(btVector3(0,1,0),btScalar(rotAmount)),btVector3(Offset,0,-1)));

		//Buffers for positions and rotations defined here:
		btTransform 	planeBuffer = 	tiltingPlaneRigidBody->getWorldTransform();
		btTransform 	boxBuffer 	=	boxRigidBody->getWorldTransform();
		btTransform 	sphereBuffer=	sphereRigidBody->getWorldTransform();
		btTransform 	convexBuffer=	convexRigidBody->getWorldTransform();
		btTransform 	trimeshBuffer=	trimeshRigidBody->getWorldTransform();


		std::cout << simTime << " " << 57.2957795*(planeBuffer.getRotation().getAngle()) << " ";
		std::cout << boxBuffer.getOrigin().getX() - Offset << " " << boxBuffer.getOrigin().getY() << " " << boxBuffer.getOrigin().getZ() << " ";
		std::cout << sphereBuffer.getOrigin().getX() - Offset << " " << sphereBuffer.getOrigin().getY() << " " << sphereBuffer.getOrigin().getZ() << " ";
		std::cout << convexBuffer.getOrigin().getX() - Offset << " " << convexBuffer.getOrigin().getY() << " " << convexBuffer.getOrigin().getZ() << " ";
		std::cout << trimeshBuffer.getOrigin().getX() - Offset << " " << trimeshBuffer.getOrigin().getY() << " " << trimeshBuffer.getOrigin().getZ() << std::endl;
	}
	
	
	//cleaning up allocated memories

	delete 		trimeshRigidBody;
	delete 		trimeshState;
	delete 		trimeshShape;
	delete 		trimeshVertexArrays;
	delete 		convexRigidBody;
	delete 		sphereRigidBody;
	delete 		sphereState;
	delete 		sphereShape;
	delete 		boxRigidBody;
	delete 		boxShape;
	delete 		boxState;
	delete 		tiltingPlaneRigidBody;
	delete 		tiltingPlaneState;
	delete 		tiltingPlaneShape;
	delete 		dynamicsWorld;
	delete 		solver;
	delete 		dispatcher;
	delete 		collisionConfiguration;
	delete 		broadphase;
	
	return 0;
}
